# Supplementary material for: Genome-Wide Identification and Characterization of the Xyloglucan Endotransglucosylase/Hydrolase (XTH) Gene Family in Camellia oleifera and the Function of CoXTH1 During Drought Stress
Source: Plants (Basel). 2025 Nov 26;14(23):3605. doi: 10.3390/plants14233605 (PMC12694087; doi:10.3390/plants14233605)
Supplement: Supplementary file 1 [file plants-14-03605-s001.zip]

Archive with 1 entries (1 files):
- plants-3960151-supplementary.pdf
